# Supplementary material for: Mono- and Mixed Metal Complexes of Eu3+, Gd3+, and Tb3+ with a Diketone, Bearing Pyrazole Moiety and CHF2-Group: Structure, Color Tuning, and Kinetics of Energy Transfer between Lanthanide Ions
Source: Molecules. 2021 May 1;26(9):2655. doi: 10.3390/molecules26092655 (PMC8124961; doi:10.3390/molecules26092655)
Supplement: Supplementary file 1 [file molecules-26-02655-s001.zip]

Archive with 1 entries (1 files):
- molecules-1187170-supplementary.pdf
